# Supplementary material for: The negligible role of carbon offsetting in corporate climate strategies
Source: Nat Commun. 2025 Sep 10;16:7963. doi: 10.1038/s41467-025-62970-w (PMC12423307; doi:10.1038/s41467-025-62970-w)
Supplement: Supplementary file 3 — Supplementary Data 1 [file 41467_2025_62970_MOESM3_ESM.xlsx]

## Sheet: Fig1a
CDP_ID	company_name	scope1_difference	credit_number	revenue	Sector_Automobile	Sector_O&G	Continent_Europe	Continent_Latam	Continent_North America
19290	Toyota Motor Corporation	0.909909	0	2.74865e+08	TRUE	FALSE	FALSE	FALSE	FALSE
20309	Volkswagen AG	1.03808	4584163	2.93982e+08	TRUE	FALSE	TRUE	FALSE	FALSE
1932	BMW AG	1.11036	851528	1.50241e+08	TRUE	FALSE	TRUE	FALSE	FALSE
7164	General Motors Company	0.79319	0	156735000	TRUE	FALSE	FALSE	FALSE	TRUE
12263	Mitsubishi Motors Corporation	0.788653	0	1.59588e+08	TRUE	FALSE	FALSE	FALSE	FALSE
8708	Hyundai Motor Co	0.875322	0	1.10341e+08	TRUE	FALSE	FALSE	FALSE	FALSE
8566	Honda Motor Co., Ltd.	0.807407	0	1.25082e+08	TRUE	FALSE	FALSE	FALSE	FALSE
6595	Ford Motor Company	0.860984	0	158057000	TRUE	FALSE	FALSE	FALSE	TRUE
840836	Volvo Car Group	0.829545	0	4.69671e+07	TRUE	FALSE	TRUE	FALSE	FALSE
10076	Kia Motors Corp	0.977358	0	6.71891e+07	TRUE	FALSE	FALSE	FALSE	FALSE
13363	Nissan Motor Co., Ltd.	0.733484	0	7.83936e+07	TRUE	FALSE	FALSE	FALSE	FALSE
18074	Suzuki Motor Corporation	0.668847	0	3.17799e+07	TRUE	FALSE	FALSE	FALSE	FALSE
15634	Renault Group	0.626809	0	4.8807e+07	TRUE	FALSE	TRUE	FALSE	FALSE
9559	Isuzu Motors Limited	1.11599	0	2.36404e+07	TRUE	FALSE	FALSE	FALSE	FALSE
59325	Ferrari	0.889736	0	5.3679e+06	TRUE	FALSE	TRUE	FALSE	FALSE
11520	Mazda Motor Corporation	0.901384	0	2.831e+07	TRUE	FALSE	FALSE	FALSE	FALSE
6855	SUBARU CORPORATION	0.754171	0	2.79233e+07	TRUE	FALSE	FALSE	FALSE	FALSE
8362	Hino Motors, Ltd.	0.919785	0	1.30001e+07	TRUE	FALSE	FALSE	FALSE	FALSE
14169	PACCAR Inc	1.10151	0	28819700	TRUE	FALSE	FALSE	FALSE	TRUE
11267	Mahindra & Mahindra	1.41073	0	1.5225e+07	TRUE	FALSE	FALSE	FALSE	FALSE
18285	Tata Motors	0.655888	0	4.30962e+07	TRUE	FALSE	FALSE	FALSE	FALSE
16012	Shell PLC	0.69863	5796283	381314000	FALSE	TRUE	TRUE	FALSE	FALSE
19257	TotalEnergies	1.02818	640000	263310000	FALSE	TRUE	TRUE	FALSE	FALSE
2083	BP	0.60198	2272807	239067000	FALSE	TRUE	TRUE	FALSE	FALSE
23132	Equinor	0.738435	40649	149004000	FALSE	TRUE	TRUE	FALSE	FALSE
14654	Petróleo Brasileiro SA - Petrobras	0.715211	0	1.2442e+08	FALSE	TRUE	FALSE	TRUE	FALSE
5634	Eni SpA	0.926578	3034225	1.4079e+08	FALSE	TRUE	TRUE	FALSE	FALSE
3751	ConocoPhillips	0.773465	0	80575000	FALSE	TRUE	FALSE	FALSE	TRUE
36606	Marathon Petroleum	0.762443	0	178236000	FALSE	TRUE	FALSE	FALSE	TRUE
20048	Valero Energy Corporation	1.06667	0	171189000	FALSE	TRUE	FALSE	FALSE	TRUE
13649	Occidental Petroleum Corporation	1.55764	240	36634000	FALSE	TRUE	FALSE	FALSE	TRUE
5581	Enbridge Inc.	0.755494	0	4.09846e+07	FALSE	TRUE	FALSE	FALSE	TRUE
17929	Suncor Energy Inc.	1.81072	0	4.48494e+07	FALSE	TRUE	FALSE	FALSE	TRUE
2667	Canadian Natural Resources Limited	1.08093	0	3.25192e+07	FALSE	TRUE	FALSE	FALSE	TRUE
15297	PTT	1.47675	0	9.62497e+07	FALSE	TRUE	FALSE	FALSE	FALSE
5767	EOG Resources, Inc.	1.10349	0	29610000	FALSE	TRUE	FALSE	FALSE	TRUE
16418	Schlumberger Limited	1.09196	0	28091000	FALSE	TRUE	FALSE	FALSE	TRUE
14774	ORLEN S.A.	1.3557	0	6.35751e+07	FALSE	TRUE	TRUE	FALSE	FALSE
15669	Repsol	0.683098	21227	7.29987e+07	FALSE	TRUE	TRUE	FALSE	FALSE
22341	Ecopetrol S.A.	1.28373	424055	3.77628e+07	FALSE	TRUE	FALSE	TRUE	FALSE
14802	Pioneer Natural Resources	0.83368	0	24384000	FALSE	TRUE	FALSE	FALSE	TRUE
13870	OMV AG	1.04844	263124	6.38796e+07	FALSE	TRUE	TRUE	FALSE	FALSE
29901	ENEOS Holdings, Inc.	0.712424	0	9.72689e+07	FALSE	TRUE	FALSE	FALSE	FALSE
4678	Devon Energy Corporation	0.854923	0	18873000	FALSE	TRUE	FALSE	FALSE	TRUE
19304	TC Energy	1.69058	0	1.15145e+07	FALSE	TRUE	FALSE	FALSE	TRUE
20705	The Williams Companies, Inc.	0.988073	0	11352000	FALSE	TRUE	FALSE	FALSE	TRUE
849766	Petroliam Nasional Berhad (PETRONAS)	0.852206	38084	7.57752e+07	FALSE	TRUE	FALSE	FALSE	FALSE
6602	Formosa Petrochemical	0.890473	0	2.84973e+07	FALSE	TRUE	FALSE	FALSE	FALSE
8793	Idemitsu Kosan Co., Ltd.	1.09965	909	6.99569e+07	FALSE	TRUE	FALSE	FALSE	FALSE
20949	YPF SA	0.582644	0	18757000	FALSE	TRUE	FALSE	TRUE	FALSE
36979	SK Innovation Co Ltd	0.876799	0	6.05896e+07	FALSE	TRUE	FALSE	FALSE	FALSE
3889	Cosmo Energy Holdings Co., Ltd.	1.15386	0	2.06541e+07	FALSE	TRUE	FALSE	FALSE	FALSE
1800	Bharat Petroleum Corporation	1.68636	0	4.65487e+07	FALSE	TRUE	FALSE	FALSE	FALSE
12343	MOL Nyrt.	0.935037	0	2.67101e+07	FALSE	TRUE	TRUE	FALSE	FALSE
5021	DTE Energy Company	0.85008	0	19228000	FALSE	TRUE	FALSE	FALSE	TRUE
839615	KazMunayGas National Company JCS	0.96148	0	1.8694e+07	FALSE	TRUE	FALSE	FALSE	FALSE
4408	Delta Air Lines	0.859108	18913697	50582000	FALSE	FALSE	FALSE	FALSE	TRUE
19569	United Airlines Holdings	0.937447	0	44955000	FALSE	FALSE	FALSE	FALSE	TRUE
660	American Airlines Group Inc	0.826609	0	48971000	FALSE	FALSE	FALSE	FALSE	TRUE
4657	Deutsche Lufthansa AG	0.758904	495000	3.25914e+07	FALSE	FALSE	TRUE	FALSE	FALSE
21148	TÜRK HAVA YOLLARI A.O.	1.16805	4441	1.9023e+07	FALSE	FALSE	FALSE	FALSE	FALSE
17420	Southwest Airlines Co.	0.92448	0	23814000	FALSE	FALSE	FALSE	FALSE	TRUE
429	Air France - KLM	0.817619	102000	2.78053e+07	FALSE	FALSE	TRUE	FALSE	FALSE
22213	Ryanair Holding PLC	1.32513	200000	1.12227e+07	FALSE	FALSE	TRUE	FALSE	FALSE
36707	International Consolidated Airlines Group, S.A.	0.735567	228711	2.43003e+07	FALSE	FALSE	TRUE	FALSE	FALSE
550	ANA Holdings Inc.	0.688419	152	9.08698e+06	FALSE	FALSE	FALSE	FALSE	FALSE
9759	Jetblue Airways Corporation	1.06167	50000	9158000	FALSE	FALSE	FALSE	FALSE	TRUE
5170	easyJet	0.904427	6326223	7.38541e+06	FALSE	FALSE	TRUE	FALSE	FALSE
2926	Cathay Pacific Airways Limited	0.297267	26465	6.5176e+06	FALSE	FALSE	FALSE	FALSE	FALSE
73994	Azul Sa	1.29826	0	3.09434e+06	FALSE	FALSE	FALSE	TRUE	FALSE
7581	Gol Linhas Aereas Inteligentes S.A.	0.825059	10281	2.94895e+06	FALSE	FALSE	FALSE	TRUE	FALSE
49618	PEGASUS HAVA TAŞIMACILIĞI A.Ş.	1.18704	7860	2.61239e+06	FALSE	FALSE	FALSE	FALSE	FALSE
6332	Finnair	0.854158	4818	2.48986e+06	FALSE	FALSE	TRUE	FALSE	FALSE
23144	Norwegian Air Shuttle ASA	0.377386	20000	1.96971e+06	FALSE	FALSE	TRUE	FALSE	FALSE
10289	Korean Air Lines Co Ltd	0.648831	0	1.09417e+07	FALSE	FALSE	FALSE	FALSE	FALSE
9703	Japan Airlines Corporation	0.906405	0	1.01765e+07	FALSE	FALSE	FALSE	FALSE	FALSE
50174	Avianca Group	0.937405	0	4047856	FALSE	FALSE	FALSE	TRUE	FALSE
427	Air Canada	0.778956	0	1.27284e+07	FALSE	FALSE	FALSE	FALSE	TRUE

## Sheet: Fig1b
	CDP_ID	index	weighted_ambition	weighted_intermediate_coverage	credit_number	revenue	Sector_Automobile	Sector_O&G	Continent_Europe	Continent_Latam	Continent_North America
0	16012	Shell	-6.61525	88.0448	5796283	381314000	FALSE	TRUE	TRUE	FALSE	FALSE
1	19257	TotalEnergies	-10.0982	73.2311	640000	263310000	FALSE	TRUE	TRUE	FALSE	FALSE
2	2083	BP	-8.28514	73.2311	2272807	239067000	FALSE	TRUE	TRUE	FALSE	FALSE
3	23132	Equinor	-6.74557	11.3691	40649	149004000	FALSE	TRUE	TRUE	FALSE	FALSE
4	14654	Petrobras	-16.8705	11.3691	0	1.2442e+08	FALSE	TRUE	FALSE	TRUE	FALSE
5	5634	Eni	-3.18328	100	3034225	1.4079e+08	FALSE	TRUE	TRUE	FALSE	FALSE
6	3751	ConocoPhillips	-17.1055	11.2554	0	80575000	FALSE	TRUE	FALSE	FALSE	TRUE
7	36606	Marathon Petroleum	-15.6603	73.0378	0	178236000	FALSE	TRUE	FALSE	FALSE	TRUE
8	20048	Valero Energy	-16.0349	10.4595	0	171189000	FALSE	TRUE	FALSE	FALSE	TRUE
9	13649	Occidental Petroleum	-5.28185	11.3691	240	36634000	FALSE	TRUE	FALSE	FALSE	TRUE
10	5581	Enbridge	-16.7213	11.3691	0	4.09846e+07	FALSE	TRUE	FALSE	FALSE	TRUE
11	17929	Suncor Energy	-16.6811	0	0	4.48494e+07	FALSE	TRUE	FALSE	FALSE	TRUE
12	2667	Canadian Natural Resources	-17.3973	11.3691	0	3.25192e+07	FALSE	TRUE	FALSE	FALSE	TRUE
13	15297	PTT	-16.9937	11.3691	0	9.62497e+07	FALSE	TRUE	FALSE	FALSE	FALSE
14	5767	EOG Resources	-16.1126	0	0	29610000	FALSE	TRUE	FALSE	FALSE	TRUE
15	16418	Schlumberger	-16.4232	100	0	28091000	FALSE	TRUE	FALSE	FALSE	TRUE
16	14774	PKN Orlen	-5.08619	100	0	6.35751e+07	FALSE	TRUE	TRUE	FALSE	FALSE
17	15669	Repsol	-7.12635	77.9254	21227	7.29987e+07	FALSE	TRUE	TRUE	FALSE	FALSE
18	22341	Ecopetrol	-16.8529	11.3691	424055	3.77628e+07	FALSE	TRUE	FALSE	TRUE	FALSE
19	14802	Pioneer Natural Resources	-16.4374	11.3691	0	24384000	FALSE	TRUE	FALSE	FALSE	TRUE
20	10150	Kinder Morgan	-18.4433	11.3691	0	19200000	FALSE	TRUE	FALSE	FALSE	TRUE
21	13870	OMV Group	-7.93416	79.4317	263124	6.38796e+07	FALSE	TRUE	TRUE	FALSE	FALSE
22	21135	Koç Holding	-17.0486	11.3691	0	1.04902e+08	FALSE	TRUE	FALSE	FALSE	FALSE
23	29901	ENEOS Holdings	-8.15501	84.4321	0	9.72689e+07	FALSE	TRUE	FALSE	FALSE	FALSE
24	4678	Devon Energy	-16.4374	11.3691	0	18873000	FALSE	TRUE	FALSE	FALSE	TRUE
25	19304	TC Energy	-16.7714	11.3691	0	1.15145e+07	FALSE	TRUE	FALSE	FALSE	TRUE
26	20705	Williams	-16.6742	11.3691	0	11352000	FALSE	TRUE	FALSE	FALSE	TRUE
27	9134	Inpex	-16.7714	11.3691	250791	1.77939e+07	FALSE	TRUE	FALSE	FALSE	FALSE
28	849766	Petroliam Nasional Berhad (PETRONAS)	-16.8529	11.3691	38084	7.57752e+07	FALSE	TRUE	FALSE	FALSE	FALSE
30	6602	Formosa Petrochemical	-17.0027	11.3691	0	2.84973e+07	FALSE	TRUE	FALSE	FALSE	FALSE
31	21845	San Miguel Corp	-16.6811	0	0	2.76975e+07	FALSE	TRUE	FALSE	FALSE	FALSE
32	8793	Idemitsu Kosan Co., Ltd.	-17.4755	0	909	6.99569e+07	FALSE	TRUE	FALSE	FALSE	FALSE
33	20949	YPF SA	-17.8072	10.4084	0	18757000	FALSE	TRUE	FALSE	TRUE	FALSE
34	36979	SK Innovation Co Ltd	-7.89058	11.3691	0	6.05896e+07	FALSE	TRUE	FALSE	FALSE	FALSE
35	3889	Cosmo Energy Holdings Co., Ltd.	-3.16835	11.3691	0	2.06541e+07	FALSE	TRUE	FALSE	FALSE	FALSE
36	1800	Bharat Petroleum Corporation	-16.1126	0	0	4.65487e+07	FALSE	TRUE	FALSE	FALSE	FALSE
37	12343	MOL Nyrt.	-3.03357	11.3691	0	2.67101e+07	FALSE	TRUE	TRUE	FALSE	FALSE
38	5021	DTE Energy Company	-16.5995	71.5418	0	19228000	FALSE	TRUE	FALSE	FALSE	TRUE
39	839615	KazMunayGas National Company JCS	-18.0475	11.3691	0	1.8694e+07	FALSE	TRUE	FALSE	FALSE	FALSE
40	19290	Toyota Motor	-3.32678	76.4813	0	2.74865e+08	TRUE	FALSE	FALSE	FALSE	FALSE
41	20309	Volkswagen Group	-3.68078	73.9815	4584163	2.93982e+08	TRUE	FALSE	TRUE	FALSE	FALSE
42	866803	Mercedes-Benz Group	1.51316	73.9815	681496	1.58044e+08	TRUE	FALSE	TRUE	FALSE	FALSE
43	1932	BMW Group	-1.29292	73.9815	851528	1.50241e+08	TRUE	FALSE	TRUE	FALSE	FALSE
44	7164	General Motors	-3.19976	100	0	156735000	TRUE	FALSE	FALSE	FALSE	TRUE
45	12263	Mitsubishi	-2.91768	1.40683	0	1.59588e+08	TRUE	FALSE	FALSE	FALSE	FALSE
46	8708	Hyundai Motor	-1.49404	1.40683	0	1.10341e+08	TRUE	FALSE	FALSE	FALSE	FALSE
47	8566	Honda Motor	-3.51836	73.9815	0	1.25082e+08	TRUE	FALSE	FALSE	FALSE	FALSE
48	6595	Ford Motor	-3.07132	73.9815	0	158057000	TRUE	FALSE	FALSE	FALSE	TRUE
49	840836	Volvo Group	1.94426	73.9815	0	4.69671e+07	TRUE	FALSE	TRUE	FALSE	FALSE
50	10076	KIA	-0.942605	73.9815	0	6.71891e+07	TRUE	FALSE	FALSE	FALSE	FALSE
51	13363	Nissan Motor	-3.72201	73.9815	0	7.83936e+07	TRUE	FALSE	FALSE	FALSE	FALSE
52	18074	Suzuki Motor	-18.2503	1.40683	0	3.17799e+07	TRUE	FALSE	FALSE	FALSE	FALSE
53	15634	Renault	-3.56891	92.9376	0	4.8807e+07	TRUE	FALSE	TRUE	FALSE	FALSE
54	9559	Isuzu Motors	-3.42923	1.40683	0	2.36404e+07	TRUE	FALSE	FALSE	FALSE	FALSE
55	59325	Ferrari	-6.98114	72.5746	0	5.3679e+06	TRUE	FALSE	TRUE	FALSE	FALSE
56	11520	Mazda Motor	-2.88304	0	0	2.831e+07	TRUE	FALSE	FALSE	FALSE	FALSE
57	6855	SUBARU CORPORATION	-8.41872	73.9815	0	2.79233e+07	TRUE	FALSE	FALSE	FALSE	FALSE
58	58656	NFI Group Inc.	-18.4433	0.511878	0	2060682	TRUE	FALSE	FALSE	FALSE	TRUE
59	8362	Hino Motors, Ltd.	-18.3826	0.844101	0	1.30001e+07	TRUE	FALSE	FALSE	FALSE	FALSE
60	14169	PACCAR Inc	-14.309	73.9815	0	28819700	TRUE	FALSE	FALSE	FALSE	TRUE
61	11267	Mahindra & Mahindra	-13.4771	75.5602	0	1.5225e+07	TRUE	FALSE	FALSE	FALSE	FALSE
62	18285	Tata Motors	-18.1172	1.40683	0	4.30962e+07	TRUE	FALSE	FALSE	FALSE	FALSE
63	4408	Delta Air Lines	-3.84053	85.1952	18913697	50582000	FALSE	FALSE	FALSE	FALSE	TRUE
64	19569	United Airlines Holdings	-4.99784	87.8388	0	44955000	FALSE	FALSE	FALSE	FALSE	TRUE
65	660	American Airlines Group	-5.69914	87.8388	0	48971000	FALSE	FALSE	FALSE	FALSE	TRUE
66	4657	Deutsche Lufthansa	-6.73092	84.8804	495000	3.25914e+07	FALSE	FALSE	TRUE	FALSE	FALSE
67	21148	Turkish Airlines	-16.0534	73.5327	4441	1.9023e+07	FALSE	FALSE	FALSE	FALSE	FALSE
68	17420	Southwest Airlines	-5.28321	86.2498	0	23814000	FALSE	FALSE	FALSE	FALSE	TRUE
69	429	Air France-KLM	-5.09767	73.3121	102000	2.78053e+07	FALSE	FALSE	TRUE	FALSE	FALSE
70	22213	Ryanair Holdings	-3.51833	79.6304	200000	1.12227e+07	FALSE	FALSE	TRUE	FALSE	FALSE
71	36707	International Airlines	-5.61257	99.8303	228711	2.43003e+07	FALSE	FALSE	TRUE	FALSE	FALSE
72	550	All Nippon Airways	-10.4363	86.2498	152	9.08698e+06	FALSE	FALSE	FALSE	FALSE	FALSE
73	9759	Jetblue Airways Corporation	-3.11493	0	50000	9158000	FALSE	FALSE	FALSE	FALSE	TRUE
74	5170	easyJet	-8.75791	99.6776	6326223	7.38541e+06	FALSE	FALSE	TRUE	FALSE	FALSE
75	2926	Cathay Pacific Airways Limited	-7.04568	0	26465	6.5176e+06	FALSE	FALSE	FALSE	FALSE	FALSE
76	58720	Wizz Air Holdings	-13.8228	72.4782	988	4.0575e+06	FALSE	FALSE	TRUE	FALSE	FALSE
77	44253	Grupo Aeromexico SAB de CV	-18.4433	0	4145	3811999	FALSE	FALSE	FALSE	TRUE	FALSE
78	73994	Azul Sa	-4.08653	74.3897	0	3.09434e+06	FALSE	FALSE	FALSE	TRUE	FALSE
79	31588	Copa Holdings, S.A.	-8.09276	73.2103	0	2965033	FALSE	FALSE	FALSE	TRUE	FALSE
80	7581	Gol Linhas Aereas Inteligentes S.A.	-14.8413	78.3042	10281	2.94895e+06	FALSE	FALSE	FALSE	TRUE	FALSE
81	49618	PEGASUS HAVA TAŞIMACILIĞI A.Ş.	-8.73624	0	7860	2.61239e+06	FALSE	FALSE	FALSE	FALSE	FALSE
82	6332	Finnair	-2.89495	73.5327	4818	2.48986e+06	FALSE	FALSE	TRUE	FALSE	FALSE
83	22460	Hawaiian Holding	-7.81953	73.2103	0	2641267	FALSE	FALSE	FALSE	FALSE	TRUE
84	23144	Norwegian Air Shuttle ASA	-7.56831	73.2103	20000	1.96971e+06	FALSE	FALSE	TRUE	FALSE	FALSE
85	59365	Chorus Aviation	-7.04568	0	0	1.22687e+06	FALSE	FALSE	FALSE	FALSE	TRUE
86	10289	Korean Air	-18.4433	73.5327	0	1.09417e+07	FALSE	FALSE	FALSE	FALSE	FALSE
87	9703	Japan Airlines	-9.69693	73.5327	0	1.01765e+07	FALSE	FALSE	FALSE	FALSE	FALSE
88	50174	Avianca Group	-8.71473	73.2103	0	4047856	FALSE	FALSE	FALSE	TRUE	FALSE
89	427	Air Canada	-7.78138	99.6776	0	1.27284e+07	FALSE	FALSE	FALSE	FALSE	TRUE

## Sheet: Fig2
	index	capex_share_min	capex_share_max	capex_share_reported
74	easyJet	3.66924	7.47843	2.69992
63	Delta Air Lines	1.10523	1.91776	1.82218
5	Eni	0.139143	0.379277
0	Shell	0.0954078	0.249211
41	Volkswagen Group	0.125015	0.196671
66	Deutsche Lufthansa	0.0696919	0.138072
42	Mercedes-Benz Group	0.0691296	0.125189
84	Norwegian Air Shuttle ASA	0.0833993	0.0932638
27	Inpex	0.0651432	0.0888152
2	BP	0.0700542	0.0858578
70	Ryanair Holdings	0.0373077	0.0857476
43	BMW Group	0.0332242	0.0742977
73	Jetblue Airways Corporation	0.0201517	0.0549296
80	Gol Linhas Aereas Inteligentes S.A.	0.0267141	0.0529254
18	Ecopetrol	0.0321603	0.0416709

## Sheet: Fig3
	ETS cost estimate in million USD	Upper carbon credit cost estimate in million USD	ration ETS / offsetting costs
easyJet*	172	17.3	9.9422	Aviation
Eni	1018	31	33.1	Oil and Gas
Shell	376	56	6.7	Oil and Gas
Volkswagen	231	27	8.6	Automobile
Deutsche Lufthansa	206	3.6	56.7	Aviation
Mercedes-Benz Group	19	5	4.1	Automobile
Ryanair Holding	602	2	352.2	Aviation
Norwegian Air Shuttle	41	0.08	496.4	Aviation
BP	298	10	28.7	Oil and Gas
BMW	3	7	0.4	Automobile

## Sheet: Fig 4
Plot made manually from qualitative data. Below is manually compiled offsetting purpose for all sample companies
Company Name	CDP_ID	2010	2011	2012	2013	2014	2015	2016	2017	2018	2019	2020	2021	2022	2023	2024	Notes
Shell	16012						x	x	x	x	Launch of offset program for customers & offer carbon neutralised LNG	Expand offset model for customers & offer carbon neutralised fossil products & used towards NCI	Expand offset model for customers & offset emissions themselves (vast majority offsetting for customers)	Offering offsets to customers & employee travel scheme	Customer Offsetting + NCI target + business travel		Seems like Shell earns money from credits - abandoned plans to invest $100m in carbon credits by 2030
TotalEnergies	19257							x	x	Offsetting Emplyee airplane travel	Introduce offsetting service fore customers	Offering offsets to customers	Offering offsets to customers	Building carbon credit portfolio to offset after 2030 + offsetting for customers (only verra registry)	Building carbon credit portfolio to offset after 2030 + offsetting for customers (only verra registry)	Building carbon credit portfolio to offset after 2030 + offsetting for customers (only verra registry)	Do not mention customer offsetting in sustainability report, but there are retirements in verra registry with reason e.g. "Carbon offset products Q1 2023"
BP	2083	offsers credits to customers via Target Neutral	offsers credits to customers via Target Neutral	offsers credits to customers via Target Neutral	offsers credits to customers via Target Neutral	offsers credits to customers via Target Neutral	offsers credits to customers via Target Neutral	offsers credits to customers via Target Neutral	No net emission increase 2015-2025 + offsers credits to customers via Target Neutral	No net emission increase 2015-2025 + offsers credits to customers via Target Neutral	No net emission increase 2015-2025 (no need to offset this year) + offsers credits to customers via Target Neutral	Offering offsets to customers & employee travel scheme	Offering offsets to customers & employee travel scheme	Offering offsets to customers & employee travel scheme	Offering offsets to customers & employee travel scheme
Equinor	23132	x	x	x	x	x	x	x	x	x	x	x	employee travel	employee travel	employee travel
Eni	5634	x	x	x	x	x	x	x	x	x	x	Achieve net-carbon goal	Achieve net-carbon goal	Achieve net-carbon goal + offer to clients	Achieve net-carbon goal + offer to clients		Between 2020 and 2023, eni reduced offsetting ambition for 2050 from 40 to <25 Mio credits
PTT	15297	afforrestation without credits	afforrestation without credits	afforrestation without credits	meet targets until 2020 (first year under t-ver)	meet targets until 2020	pilot	meet targets until 2020	honor majest	honor majest	honor majest	honor majesty	meet goals	meet goals			Plant 1 mio rai forrest again (after they did in 1999 already) in honor of mejesty and to meet environmental goals
Schlumberger	16418					x	x	x	x	x	x	x	x	x	x		Want to minimize dependence on traditional offsets & develop BECCS plant
Repsol	15669				x	3 events (291 credits)	Shareholder meetings + motorbike races (~3200 tCO2)	x	Shareholder meetings + motorbike races (~2500 tCO2)	x	x	x	Offsers offsetting to customers and matches sum (6343 tCO2)	Offsers offsetting to customers and matches sum (6343 tCO2)	x	x
Ecopetrol	22341					x	x	x	x	x	x	x	Offer carbon neutral fuel + carbon neutral subsidaries in midstream segment	Offer carbon neutral fuel + carbon neutral subsidaries in midstream segment	Offer carbon neutral fuel + carbon neutral subsidaries in midstream segment
OMV Group	13870					x	x	x	x	x	Offering offset gas to clients	Offering offset gas to clients	Offering offset gas to clients	Offering offset gas to clients	Offering offset gas to clients
Inpex	9134	Pilot (for one oil LNG project under Australian domestic scheme)	Pilot (for one oil LNG project under Australian domestic scheme)	Pilot (for one oil LNG project under Australian domestic scheme)	Pilot (for one oil LNG project under Australian domestic scheme)	Pilot (for one oil LNG project under Australian domestic scheme)	Pilot (for one oil LNG project under Australian domestic scheme)	x	x	x	x	Sell Carbon neutral LNG or natural gas - part of 2030 intensity target	Sell Carbon neutral LNG or natural gas - part of 2030 intensity target	-	-
Volkswagen Group	20309	x	x	x	x	x	x	x	x	x	Offset remaining emissions from electric vehicles in Germany (supply chain, production & logistics)	Offset remaining emissions from electric vehicles in Germany (supply chain, production & logistics)	Offset remaining emissions from electric vehicles in Germany (supply chain, production & logistics)	Offset remaining emissions from electric vehicles in Germany (supply chain, production & logistics)	Offset remaining emissions from electric vehicles in Germany (supply chain, production & logistics)		They say they also have carbon neutral sites if taking into account offsetting, they do not say explicitly that they offset these emissions
Mercedes-Benz Group	866803					support mangrove projects without carbon markets	support mangrove projects without carbon markets	support mangrove projects without carbon markets	x	x	x	x	x	offset scope 1&2; offer customers to exchange points for eco friendly driving; all operations for FreeNow
General Motors	7164			offset estimated emissions from sold Chevrolet cars - 8 MtCO2 and $40mio (based on 2011 estimation)	offset estimated emissions from sold Chevrolet cars - 8 MtCO2 and $40mio (based on 2011 estimation)	offset estimated emissions from sold Chevrolet cars - 8 MtCO2 and $40mio (based on 2011 estimation)	offset estimated emissions from sold Chevrolet cars - 8 MtCO2 and $40mio (based on 2011 estimation)	x	Ecuador Plant emissions	unclear if initiative contined	unclear if initiative contined	Ecuador Plant emissions	x	x	x	x
BMW Group	1932					x	x	x	x	x	x	x	all remaining scope 1 and 2 emissions + busines travel	all remaining scope 1 and 2 emissions + busines travel	all remaining scope 1 and 2 emissions + busines travel		adapted wording in 2023 to contributions towards climate projects instead of offsetting or neutralising
Subaru Corporation	6855					x	x	exhibitions		exhibitions	x	x	x	x	x	x	Say that they purchase j-credits since March 2022, but unclear for what purpose and if voluntary
Delta Air Lines	4408					carbon neutral growth vs. 2012+ offering offsets to clients	carbon neutral growth vs. 2012+ offering offsets to clients	carbon neutral growth vs. 2012+ offering offsets to clients	carbon neutral growth vs. 2012, offering offsets to clients, offsetting all domsetic flights for one day + employee travel during earth month	carbon neutral growth vs. 2012, offering offsets to clients, offsetting all domsetic flights for one day + employee travel during earth month	carbon neutral growth vs. 2012, offering offsets to clients (did achieve goal due to financial impact of covid)	carbon neutrality + customer offsetting	carbon neutrality + customer offsetting	carbon neutrality + customer offsetting (stopped March 31st)	x		Had the plan to spend 1bn USD until 2030 on toward airline carbon neutrality -> same pot for offsets and e.g. SAF -> crowding out of investments
Deutsche Lufthansa	4657					offers offsets to customers (private + corporate)	offers offsets to customers (private + corporate)	offers offsets to customers (private + corporate) & offset Berlin Air Show visit of an airplane	offers offsets to customers (private + corporate)	offers offsets to customers (private + corporate)	offers offsets to customers (private + corporate) & employee air travel	offers offsets to customers (private + corporate) & employee air travel	offers offsets to customers (private + corporate) & employee air travel	offers offsets to customers (private + corporate) & employee air travel	offers offsets to customers (private + corporate) & employee air travel		offerst customers offsets since 2007
Turkish Airlines	21148					x	x	x	x	x	x	x	x	offers offsets to customers & employee air travel	no report	no report
Southwest Airlines	17420					x	x	x	x	x	x	x	offers offsets to customers (private + corporate) and matches contribution + employee travel	offers offsets to customers (private + corporate) and matches contribution + employee travel	offers offsets to customers (private + corporate) and matches contribution
Air France-KLM	429					offers offsets to customers	offers offsets to customers	offers offsets to customers	offers offsets to customers	offers offsets to customers	offers offsets to customers	offers offsets to customers + AirFrance domestic flights	offers offsets to customers + AirFrance domestic flights	offers offsets to customers	offers offsets to customers		Air France started offsetting domestic flights in France in 2020, which became mandatory in 2022, unclear in what years business trips where offset
Ryanair Holdings	22213					x	x	x	x	offers offsets to customers	offers offsets to customers	offers offsets to customers	offers offsets to customers	offers offsets to customers	offers offsets to customers
International Airlines	36707					offers offsets/donation to projects to customers (see Note)	offers offsets/donation to projects to customers (see Note)	offers offsets/donation to projects to customers (see Note)	offers offsets/donation to projects to customers (see Note)	offers offsets/donation to projects to customers (see Note)	offers offsets/donation to projects to customers (see Note)	offers offsets to customers & offsetting of domestic flights by British Airways	offers offsets to customers & offsetting of domestic flights by British Airways	offers offsets to customers & offsetting of domestic flights by British Airways & staff travel	offers offsets to customers & offsetting of domestic flights by British Airways & staff travel		British Airways' Carbon Fund replaced customer offsetting scheme by instead of offering offsetting for emissions, giving opportunity to donate towards projects (initially geared towards projects in UK, later also abroad)
All Nippon Airways	550					x	x	x	x	x	offers offsets to customers	offers offsets to customers	offers offsets to customers	offers offsets to customers	offers offsets to customers
Air Canada	427					offers offsets to customers	offers offsets to customers	offers offsets to customers	offers offsets to customers	offers offsets to customers	offers offsets to customers	offers offsets to customers	offers offsets to customers	offers offsets to customers	offers offsets to customers		Started offsetting program for customer 2007
Japan Airlines	9703					x	x	x	x	x	x	offers offsets to customers		offers offsets to customers	offers offsets to customers
Jetblue Airways Corporation	9759					offers offsets to customers & crewmember business travel + A321 emissions for New York - San Fransisco	offers offsets to customers & crewmember business travel & All flights during earth month	uncertain - likely offsets to clients	uncertain - likely offsets to clients	uncertain - likely offsets to clients	all emissions for June - uncertain - likely offsets to clients	all domestic flights	all domestic flights	all domestic flights	offsets to clients	offsets to clients	Between 2016 and 2019 no information in sustainability report, but partnership with carbonfund is ongoing since 2008
easyJet	5170					x	x	x	x	x	announcement 19 November offset all fuel related carbon emissions	all scope 1 & 2 carbon emissions	all scope 1 & 2 carbon emissions + emissions from holiday packages (easyjet holiday)	all scope 1 & 2 carbon emissions + emissions from holiday packages (easyjet holiday)	offers offsets to customers & scope 1 & 2 emissions from bookings up to 31.12.2022		Announce 2022 that funds that went to offsetting will be diverted into other elements of their net-zero roadmap
Cathay Pacific Airways Limited	2926					offers offsets to customers & business travel	offers offsets to customers & business travel	offers offsets to customers & business travel	offers offsets to customers & business travel	offers offsets to customers & business travel	offers offsets to customers & business travel	offers offsets to customers & business travel	offers offsets to customers & business travel	offers offsets to customers & business travel	offers offsets to customers & business travel		Reports 2017 and 2021 missing, but program did not change between years
Wizz Air Holdings	58720					x	x	x	x	x	x	x	offers offsets to customers	offers offsets to customers	offers offsets to customers	offers offsets to customers (+ CORSIA, but that is not voluntary)	Almost no offsetting through customers
Avianca Group	50174					x	x	x	compliance offsetting	compliance offsetting	compliance offsetting	compliance offsetting	compliance offsetting	offers offsets to customers + compliance offsetting	offers offsets to customers + compliance offsetting		Avianca offsets domestic emissions but that is not voluntary, but to avoid paying the Colombian Carbon Tax (see CDP Data, e.g. 2023: "In 2022, 90% of the emissions covered by the tax were offset through the purchase of carbon credits. This is 735,174 tons of CO2e with an investment of approximately USD 3.1 million. The remaining 10% of the emissions covered by the tax, equivalent to 81,686 tons o…
Grupo Aeromexico SAB de CV	44253					offers offsets to customers	offers offsets to customers	offers offsets to customers	offers offsets to customers	offers offsets to customers	offers offsets to customers	offers offsets to customers	offers offsets to customers	offers offsets to customers	offers offsets to customers		Not always mentioned in reports, but say in 2018 sustainability report htat program was created 2013
Gol Linhas Aereas Inteligentes S.A.	7581					x	x	x	x	x	x	x	offers offsets to customers + 2 carbon-neutral routes	offers offsets to customers + 2 carbon-neutral routes
PEGASUS HAVA TAŞIMACILIĞI A.Ş.	49618					x	x	x	x	x	x	x	x	offset all emissions of world environmental day	x
Finnair	6332					x	x	x	x	x	offers offsets to customers	x	x	offers offsets to customers & business travel	offers offsets to customers & their ground operation in Helsinki		Unsure if business trips are offset in 2023
Hawaiian Holding	22460					x	x	x	x	x	x	x	x	business travel + offer offsets to clients	business travel + offer offsets to clients		Where part of a VCM where they helped generate carbon credits through improved engine washing (https://registry.verra.org/app/projectDetail/VCS/765)
Norwegian Air Shuttle ASA	23144					x	x	x	x	x	offers offsets to customers	offers offsets to customers
KinderMorgan	10150					Ruby Pipeline scope 1&2 emissions	Ruby Pipeline scope 1&2 emissions	Ruby Pipeline scope 1&2 emissions	Ruby Pipeline scope 1&2 emissions	Ruby Pipeline scope 1&2 emissions	Ruby Pipeline scope 1&2 emissions	Ruby Pipeline scope 1&2 emissions	Ruby Pipeline scope 1&2 emissions	x	x		Operate "carbon neutral pipeline" with carbonc credits
Petroliam Nasional Berhad (PETRONAS)	849766					x	x	x	x	x	x	x	Carbon Neutral LNG deliveries	Carbon Neutral LNG deliveries	x	x	Only from verra registry & press release for first delivery, no mention in sustainability report
Idemitsu Kosan Co., Ltd.	8793					x	x	x	x	x	x	x	x	x	offers offset fossil products	offers offset fossil products	Only from Press reslease
SK Innovation Co Ltd	36979					x	x (donated credits to olypic games in Pyeongchang)	carbon credits to integrate in Korean ETS	carbon credits to integrate in Korean ETS	carbon credits to integrate in Korean ETS			Sales of offset fossil fuel	Sales of offset fossil fuel
Azul Sa	73994					x	x	x	x	x	x	x	x	offers offsets to customers	offers offsets to customers		No relevant reports before 2019
Avianca Group	50174					x	x	x	x	colombia carbon tax	colombia carbon tax	colombia carbon tax	colombia carbon tax	colombia carbon tax + offer to clients	colombia carbon tax+ offer to clients		CDP: In 2022, 90% of the emissions covered by the tax were offset through the purchase of carbon credits. This is 735,174 tons of CO2e with an investment of approximately USD 3.1 million. The remaining 10% of the emissions covered by the tax, equivalent to 81,686 tons of CO2e, were paid to the Colombian government for a value of USD 361,435. 18.2% corresponds to the 816,860 tonCO2e of emissions s…
Air Canada	427					offers offsets to customers	offers offsets to customers	offers offsets to customers	offers offsets to customers	offers offsets to customers	offers offsets to customers	offers offsets to customers	offers offsets to customers	offers offsets to customers	offers offsets to customers	offers offsets to customers

## Sheet: Fig 5a
Account number	company_name	scope3	scope1	scope2	credits_retired	total	scope_1_pct	scope_2_pct	scope_3_pct	credits_retired_pct
849766	Petroliam Nasional Berhad (PETRONAS)	307610000	47620000	1960000	38084	357190000	13.3318	0.548728	86.1194	0.0106621
23132	Equinor	268367000	11365833	68581	40649	279801414	4.06211	0.0245106	95.9134	0.0145278
15669	Repsol	75799414	15678995	400881	21227	91879290	17.0648	0.436313	82.4989	0.0231031
19257	TotalEnergies	446000000	37220000	2140000	640000	485360000	7.66853	0.44091	91.8906	0.131861
13870	OMV AG	130481120	11689025	915168	263124	143085313	8.16927	0.639596	91.1911	0.183893
2926	Cathay Pacific Airways Limited	5205003	5349881	70564	26465	10625448	50.3497	0.664104	48.9862	0.249072
22341	Ecopetrol S.A.	153448054	13159479	301034	424055	166908567	7.88424	0.180359	91.9354	0.254064
9134	Inpex Corporation	8.51556e+07	6.33859e+06	596.433	250791	9.14948e+07	6.92781	0.000651876	93.0715	0.274104
429	Air France - KLM	8818412	22620100	50700	102000	31489212	71.8344	0.161008	28.0045	0.32392
7581	Gol Linhas Aereas Inteligentes S.A.	245074	2736384	502	10281	2.98196e+06	91.7646	0.0168346	8.21855	0.344773
16012	Shell PLC	1203750000	51000000	8000000	5796283	1262750000	4.0388	0.633538	95.3277	0.459021
9759	Jetblue Airways Corporation	2141201	8291102	28572	50000	10460875	79.2582	0.273132	20.4687	0.477971
866803	Mercedes-Benz Group AG	123025950	569000	1121000	681496	124715950	0.456237	0.898843	98.6449	0.546439
2083	BP	306700000	30400000	2100000	2272807	339200000	8.96226	0.619104	90.4186	0.670049
1932	BMW AG	116586786	694057	1187339	851528	118468182	0.585859	1.00224	98.4119	0.718782
36707	International Consolidated Airlines Group, S.A.	5480716	21158169	51049	228711	26689934	79.274	0.191267	20.5348	0.856919
23144	Norwegian Air Shuttle ASA	369467	1.74163e+06	379.1	20000	2.11148e+06	82.484	0.0179542	17.498	0.947202
20309	Volkswagen AG	395681718	4461403	4650011	4584163	404793132	1.10214	1.14874	97.7491	1.13247
22213	Ryanair Holding PLC	3100313	14266186	3349	200000	17369848	82.1319	0.0192805	17.8488	1.15142
5634	Eni SpA	179282684	39394146	788871	3034225	219465701	17.95	0.359451	81.6905	1.38255
4657	Deutsche Lufthansa AG	8955105	23210476	200314	495000	32365895	71.7128	0.618905	27.6683	1.52939
4408	Delta Air Lines**	12302246	30741000	203486	18913697	43246732	71.0828	0.470523	28.4466	43.7344
5170	easyJet*	1660512	6421434	0	6326223	8081946	79.4541	0	20.5459	78.276

## Sheet: Fig 5b
Account number	company_name	scope3	scope1	scope2	credits_retired	total	scope_1_pct	scope_2_pct	credits_retired_pct
849766	Petroliam Nasional Berhad (PETRONAS)	307610000	47620000	1960000	38084	49580000	96.0468	3.95321	0.0768132
15669	Repsol	75799414	15678995	400881	21227	16079876	97.5069	2.49306	0.13201
23132	Equinor	268367000	11365833	68581	40649	11434414	99.4002	0.599777	0.355497
7581	Gol Linhas Aereas Inteligentes S.A.	245074	2736384	502	10281	2736886	99.9817	0.018342	0.375646
429	Air France - KLM	8818412	22620100	50700	102000	22670800	99.7764	0.223636	0.449918
2926	Cathay Pacific Airways Limited	5205003	5349881	70564	26465	5420445	98.6982	1.30181	0.488244
9759	Jetblue Airways Corporation	2141201	8291102	28572	50000	8319674	99.6566	0.343427	0.600985
36707	International Consolidated Airlines Group, S.A.	5480716	21158169	51049	228711	21209218	99.7593	0.240693	1.07836
23144	Norwegian Air Shuttle ASA	369467	1.74163e+06	379.1	20000	1742014	99.9782	0.0217622	1.1481
22213	Ryanair Holding PLC	3100313	14266186	3349	200000	14269535	99.9765	0.0234696	1.40159
19257	TotalEnergies	446000000	37220000	2140000	640000	39360000	94.563	5.43699	1.62602
13870	OMV AG	130481120	11689025	915168	263124	12604193	92.7392	7.26082	2.08759
4657	Deutsche Lufthansa AG	8955105	23210476	200314	495000	23410790	99.1444	0.855648	2.11441
22341	Ecopetrol S.A.	153448054	13159479	301034	424055	13460513	97.7636	2.23642	3.15036
9134	Inpex Corporation	8.51556e+07	6.33859e+06	596.433	250791	6.33918e+06	99.9906	0.00940867	3.9562
2083	BP	306700000	30400000	2100000	2272807	32500000	93.5385	6.46154	6.99325
5634	Eni SpA	179282684	39394146	788871	3034225	40183017	98.0368	1.9632	7.55101
16012	Shell PLC	1203750000	51000000	8000000	5796283	59000000	86.4407	13.5593	9.82421
866803	Mercedes-Benz Group AG	123025950	569000	1121000	681496	1690000	33.6686	66.3314	40.3252
1932	BMW AG	116586786	694057	1187339	851528	1881396	36.8905	63.1095	45.2604
20309	Volkswagen AG	395681718	4461403	4650011	4584163	9111414	48.965	51.035	50.3123
4408	Delta Air Lines**	12302246	30741000	203486	18913697	30944486	99.3424	0.657584	61.1214
5170	easyJet*	1660512	6421434	0	6326223	6421434	100	0	98.5173

## Sheet: Fig 6
Manually made plot to illustrate method. Datapoints have no relevance.
